# Supplementary material for: EthoCRED: a framework to guide reporting and evaluation of the relevance and reliability of behavioural ecotoxicity studies
Source: Biol Rev Camb Philos Soc. 2024 Oct 12;100(2):556–85. doi: 10.1111/brv.13154 (PMC11885694; doi:10.1111/brv.13154)
Supplement: Supplementary file 3 — Appendix S3. EthoCRED method for evaluating relevance and reliability, to be used together with the accompanying guidance material (.xls spreadsheet). [file BRV-100-556-s004.xlsx]

## Sheet: Relevance
	Appendix S3. EthoCRED evaluation method for relevance, to be used together with the accompanying guidance (Bertram et al., 2024. EthoCRED: a framework to guide reporting and evaluation of the relevance and reliability of behavioural ecotoxicity studies).
	Mark your evaluation per criterion with an 'x' in the respective box. The reason for fulfilment or non-fulfilment should be stated for each criterion in the comments box.
Number	General information	Criterion fulfilled	Criterion not fulfilled	Criterion is not applicable	Criterion is not reported	Comments
	Before evaluating the test for relevance, indicate the reason for evaluating this study. The relevance of the study might be different for different purposes (e.g. environmental quality criteria derivation, PBT assessment, dossier evaluation for marketing authorisation), also depending on the framework for which the evaluation is requested.	If you have indicated the purpose of the evaluation, continue with the relevance criteria 1–14.
	Biological relevance
1	Is the species tested relevant for the compartment (e.g. soil, water) under evaluation?
2	Are the organisms tested relevant for the tested compound?
3	Are the reported endpoints appropriate for the intended application or potential regulatory purposes?
4†	Are the behaviours quantified relevant for the study species?
5†	Are the behaviour-testing arena(s) used relevant to the tested species and the endpoints quantified?
6	Are the reported endpoints appropriate for the investigated effects or the mode of action of the test substance?
7	Is the effect relevant on a population level?
8	Is the magnitude of effect statistically meaningful and biologically relevant for the intended application or potential regulatory purposes (e.g. EC10, EC50)?
9	Are relevant life stages studied?
10	Are the experimental conditions relevant for the tested species?
11	If recovery is studied, is this relevant for the framework for which the study is evaluated?
	Exposure relevance
12	Is the tested exposure scenario relevant for the substance?
13	Is the exposure duration relevant and appropriate for the studied species and endpoints?
14	In case of a formulation, other mixture, salts, or transformation products, is the substance tested representative and relevant for the substance being assessed?
	EthoCRED relevance categories: (1) relevant without restrictions, (2) relevant with restrictions, (3) not relevant, and (4) not assignable.
	†Criteria that specifically relate to behavioural ecotoxicity studies, which are additional to the original CRED criteria. See main text for further explanation of the EthoCRED criteria and explanatory guidance text on how to interpret the criteria. Note that most criteria are not per se critical for the relevance of a study and that this depends strongly on purpose of the evaluation. CRED = Crit…

## Sheet: Reliability
	Appendix S3. EthoCRED evaluation method for reliability, to be used together with the accompanying guidance (Bertram et al., 2024. EthoCRED: a framework to guide reporting and evaluation of the relevance and reliability of behavioural ecotoxicity studies).
	Mark your evaluation per criterion with an 'x' in the respective box. The reason for fulfilment or non-fulfilment should be stated for each criterion in the comments box.
Number	General information	Criterion fulfilled	Criterion not fulfilled	Criterion is not applicable	Criterion is not reported	Comments
	Before evaluating a test, check the physicochemical characteristics of the compound (handbooks/general sources). What is the solubility, log KOW, or pKa? Is the compound volatile? Does it hydrolyse, photolyse, etc.?	If you have checked the physicochemical parameters of the substance tested, continue with the evaluation of reliability, using reliability criteria 1–29.
	Test setup
1	Is a guideline method (e.g. OECD/ISO) or modified guideline used?*
2	Is the test performed under good laboratory practice (GLP) conditions?*
3	If applicable, are validity criteria fulfilled (e.g. control survival, growth, activity)?
4	Are appropriate controls performed (e.g. solvent control, negative and positive controls)?
	Test compound or formulation
5	Is the test substance identified by name or CAS number? Are test results reported for the appropriate compound?
6	Is the purity of the test substance reported? Or, is the source of the test substance trustworthy?
7	If a formulation is used or if impurities are present: do other ingredients in the formulation exert an effect? Is the amount of active substance or metabolites in the formulation reported?
	Test organism
8	Are the organisms well described (e.g. scientific name, mass, length, growth, age/life stage, strain/clone, sex if appropriate)?
9	Are the test organisms from a trustworthy source and, if relevant, acclimatised to laboratory conditions? Have the organisms not been pre-exposed to the test compound or other unintended stressors?
	Exposure conditions
10	Is the experimental system appropriate for the test substance, taking into account its physicochemical characteristics?
11†	Is the exposure system appropriate for the test organism (e.g. choice of medium or test water, feeding, medium characteristics, temperature, light/dark conditions, pH, ammonia, dissolved oxygen)? Have conditions been kept stable throughout the exposure period?
12	Were exposure concentrations below the limit of water solubility (taking the use of a solvent into account)? If a solvent is used, is the solvent within the appropriate range and is a solvent control included?
13	Is appropriate spacing between exposure concentrations applied?
14	Is the exposure duration defined and appropriate?
15	Are chemical analyses adequate to verify concentrations of the test substance over the duration of the study?
16	Is the biomass loading of the organisms in the test system within the appropriate range (e.g. <1 g/l)?
	Assessing biological responses
17†	Is the behaviour-testing environment appropriate for the experimental organism and research question(s) (e.g. size and shape of trial arenas, time window for testing, avoidance of chemical, visual, and auditory interference)?
18†	If relevant, was an acclimation period employed before behavioural trials?
19†	Is the duration of behavioural trials reported?
20†	For feeding and foraging trials, were animals fed an appropriate amount and at an appropriate time relative to the commencement of behavioural trials? Is the kind and quantity of feed/prey used reported and appropriate?
21†	In behavioural trials involving a predator, was an appropriate predatory stimulus used (e.g. was an anti-predator response observed in controls?)?
22†	Were behavioural trials recorded (e.g. video and/or audio recordings)?
23†	Was/were the experimenter(s) blind to experimental treatment when conducting and analysing behavioural trials?
24†	If relevant, were experimental design elements appropriately randomised (e.g. assignment of animals to treatment groups, treatment type in behavioural trials, behavioural trial type in repeated testing, treatments across arenas in simultaneous testing, potential edge effects)?
25†	If animals were repeatedly tested using the same behavioural assay, were habituation effects accounted for?
	Statistical design and analysis
26	Is a sufficient number of replicates used? Is a sufficient number of organisms per replicate used for all controls and test concentrations?
27	Are appropriate statistical methods used?
28	Is a concentration–response relationship observed?
29	Are sufficient data available to check the calculation of endpoints and (if applicable) validity criteria (e.g. control data, raw data, dose–response curves)?
	EthoCRED reliability categories: (1) reliable without restrictions, (2) reliable with restrictions, (3) not reliable, and (4) not assignable.
	†Criteria that specifically relate to behavioural ecotoxicity studies, which are additional to the original CRED criteria. See main text for further explanation of the EthoCRED criteria and explanatory guidance text on how to interpret the criteria. Note that most criteria are not per se critical for the reliability of a study and that this depends strongly on the compound and/or species tested. …
