# Supplementary material for: EthoCRED: a framework to guide reporting and evaluation of the relevance and reliability of behavioural ecotoxicity studies
Source: Biol Rev Camb Philos Soc. 2024 Oct 12;100(2):556–85. doi: 10.1111/brv.13154 (PMC11885694; doi:10.1111/brv.13154)
Supplement: Supplementary file 4 — Appendix S4. EthoCRED reporting recommendations, to be used together with the accompanying guidance material (.xls spreadsheet). [file BRV-100-556-s001.xlsx]

## Sheet: Sheet1
	Appendix S4. EthoCRED reporting recommendations, to be used together with the accompanying guidance (Bertram et al., 2024. EthoCRED: a framework to guide reporting and evaluation of the relevance and reliability of behavioural ecotoxicity studies).
Number		Reported (Yes/No)	Reported in section	Comments
1	General information
a	Purpose of study
b	Description of endpoints
c	Biological/ecological basis for the behavioural endpoint(s) investigated, with supporting evidence
d	Population-level relevance of the behavioural endpoint(s) investigated, with supporting evidence
2	Test design
a	Performed according to standard/modified standard (e.g. OECD, USEPA)
b	Performed according to good laboratory practice (GLP)
c	Description of control(s): negative control, solvent control, positive control
d	Control(s) mortality, growth, morbidity, and other observed non-standard effects such as changes to colouration
e	Comparison to validity criteria (e.g. control survival, growth) from appropriate guideline test method
3	Test compound
a	Identification (e.g. name, CAS number, specify if the salt or the base is tested)
b	Physicochemical characteristics that may influence the behaviour of the compound during the study [e.g. solubility, volatility, stability (hydrolysis, photolysis, degradation), solubility, log KOW, degradability, adsorption]
c	Source (e.g. manufacturer, product code)
d	Purity percentage
e	Composition of product formulation and presence of impurities
4	Test organism
a	Scientific name
b	Relevant morphological characteristics (e.g. body mass, length)
c	Age/life stage
d	Growth/reproductive condition
e	Sex
f	Strain, clone
g	Source (e.g. wild-collected, laboratory stock, commercial supplier), ideally including analytical chemistry verification ruling out or characterising potential pre-exposure of organisms to the test compound/other contaminants
h	Acclimation to laboratory conditions (e.g. duration, feeding, housing conditions)
5	Exposure conditions
a	Exposure route (e.g. waterborne, soilborne, airborne, dietary, and/or injection)
b	Exposure schedule (static, semistatic, flow-through system, other) and flow rate (flow-through systems) or renewal time (semistatic systems)
c	Open or closed system
d	Test medium composition (e.g. source of test water: well water, deionised water, tap water)
e	Temperature and time points for measuring
f	pH and time points for measuring
g	Hardness of water and time points for measuring
h	Conductivity/salinity and time points for measuring
i	Dissolved oxygen content and time points for measuring
j	Light intensity and quality (e.g. source, light spectrum, homogeneity), light/dark conditions
k	Feeding protocols, food composition
l	Material and volume of aquarium/container and other equipment in contact with test organisms and test substance
m	Use of sand or sediment and its characteristics (e.g. total organic carbon, particle size)
n	Preparation of stock solutions, including solvent concentrations in test water and controls for aquatic studies
o	Nominal concentrations of test substance
p	Measured concentrations of test substance and time points for measuring, including exposure media (e.g. water, soil, air) and organism tissues (e.g. brain, muscle, liver)
q	Analytical method: description of method, including limit of detection and limit of quantification
r	Exposure duration and total test duration
s	Time points of observations for endpoints (behavioural and non-behavioural)
t	Results based on nominal or measured concentrations
u	Biomass loading (biomass per litre)
v	Exposed individually or in a group within each exposure container, including number of individuals per exposure container
w	Composition of groups when exposed with multiple individuals per container (e.g. single versus multiple species and/or sexes)
6	Assessing biological responses
a	Size and shape of behaviour trial arenas
b	Time window of behavioural testing (e.g. daily start and stop times of observation)
c	Measures taken to avoid chemical, visual, and/or auditory interference
d	Use and duration of acclimation period to behavioural trial arenas before the commencement of trials
e	Duration of behavioural trials
f	Description of feeding regime before – and, if relevant, during – behavioural trials, particularly important for feeding and foraging behaviour trials
g	Whether organisms continued to be exposed, or not, to the treatment(s) throughout some or all of the behavioural assay(s)
h	Behavioural trials carried out on individuals or groups, including number of individuals per trial
i	For behavioural trials on groups, composition of groups (e.g. single versus multiple species and/or sexes)
j	For trials involving a predator stimulus, the species, size, and type of stimulus used (e.g. live predator, model predator, predator animation)
k	For trials involving a predator, use of visual, chemical, physical, or auditory predator cues, or a combination
l	For trials involving a predator, ecological relevance of the predator species. Are they sympatric with the prey model species in the wild? Was an anti-predator response seen in controls?
m	Details of recording of behavioural trials (e.g. video and/or auditory recording) and/or live observation
n	Details of analysis of behavioural trials [e.g. software name and version, software parameterisation, manual or human scoring from videos (e.g. using JWatcher or BORIS) or supervised automated approaches (e.g. EthoVision XT, ZebraBox, ToxTrac)], and/or live observation
o	Biological response for each concentration and assay
p	Blinding of experimenter(s) conducting and analysing behavioural trials (e.g. partial or full blinding, non-blinded)
q	Randomisation of experimental design elements, if relevant (e.g. assignment of animals to treatment groups, treatment type in behavioural trials, behavioural trial type in repeated testing, treatments across arenas in simultaneous testing, potential edge effects)
r	Accounting for potential habituation effects (if animals were repeatedly tested using the same behavioural assay)
7	Statistical design and analysis
a	Number of replicates for control(s) and test concentrations; setup of replicates (avoid pseudoreplication)
b	Number of organisms per replicate
c	Treatment design (e.g. block, randomised)
d	Statistical methods used
e	Dose–response observed
f	Statistically significant responses noted (e.g. ECx)
g	Significance level for NOEC and LOEC data (α = 0.05, or less)
h	Estimation of variability for LCx and ECx data
i	Availability of raw data: through supporting information, a website, or upon request (statements of data availability upon request should be avoided wherever possible)
	CAS = Chemical Abstracts Service; CRED = Criteria for Reporting and Evaluating Ecotoxicity Data; ECx = x% effective concentration; KOW = octanol–water partition coefficient; LCx = x% lethal concentration; LOEC = Lowest Observable Effect Concentration; NOEC = No Observable Effect Concentration; OECD = Organisation for Economic Co-operation and Development; USEPA = US Environmental Protection Agenc…
